# Supplementary material for: New species of Pseudopoda Jäger, 2000 from Southern China (Araneae, Sparassidae)
Source: Zookeys. 2013 Dec 12;(361):37–60. doi: 10.3897/zookeys.361.6089 (PMC3867119; doi:10.3897/zookeys.361.6089)
Supplement: XML Treatment for Pseudopoda [file zookeys.361.6089-treatment1.xml]

<!DOCTYPE tp:taxon-treatment
  PUBLIC "-//TaxonX//DTD Taxonomic Treatment Publishing DTD v0 20100105//EN" "tax-treatment-NSO.dtd">
<tp:taxon-treatment xmlns:tp="http://www.plazi.org/taxpub"><tp:treatment-meta><mixed-citation publication-type="journal"><person-group><name><surname>Zhang</surname><given-names>Feng</given-names></name><name><surname>Zhang</surname><given-names>Bao-Shi</given-names></name><name><surname>Zhang</surname><given-names>Zhi-Sheng</given-names></name></person-group><article-title>New species of <italic>Pseudopoda</italic> Jäger, 2000 from Southern China (Araneae, Sparassidae)</article-title><source>Zookeys</source><day>12</day><month>12</month><year>2013</year><volume>2013</volume><issue>361</issue><fpage>37</fpage><lpage>60</lpage><pub-id pub-id-type="doi">10.3897/zookeys.361.6089</pub-id></mixed-citation></tp:treatment-meta><tp:nomenclature><tp:taxon-name>
                            <tp:taxon-name-part taxon-name-part-type="genus">Pseudopoda</tp:taxon-name-part>
                            <object-id xmlns:xlink="http://www.w3.org/1999/xlink" xlink:type="simple">http://species-id.net/wiki/Pseudopoda</object-id>
                        </tp:taxon-name><tp:taxon-authority>Jäger, 2000</tp:taxon-authority></tp:nomenclature><tp:treatment-sec sec-type="Type species"><title>Type species.</title><p><italic><tp:taxon-name>Sarotes promptus</tp:taxon-name></italic> O. P.-Cambridge, 1885</p></tp:treatment-sec><tp:treatment-sec sec-type="Diagnosis"><title>Diagnosis.</title><p>Conductor of male palp membranous; embolus broadened and flattened or at least in its proximal part broadened; retrolateral tibial apophysis arising in a medial or basal position; lateral lobes of epigyne rising beyond epigastric furrow, and covering median septum (<xref ref-type="bibr" rid="B2">Jäger 2000</xref>, <xref ref-type="bibr" rid="B3">2001</xref>).</p></tp:treatment-sec><tp:treatment-sec sec-type="Distribution"><title>Distribution.</title><p>China, Nepal, Bhutan, Myanmar, Thailand, Vietnam, Laos, Pakistan and India.</p></tp:treatment-sec><ref-list><ref id="B2"><mixed-citation xmlns:xlink="http://www.w3.org/1999/xlink" xlink:type="simple"><person-group><name name-style="western"><surname>Jäger</surname><given-names>P</given-names></name></person-group> (<year>2000</year>) <article-title>Two new heteropodine genera from southern continental Asia (Araneae: Sparassidae).</article-title><source>Acta Arachnologica</source><volume>49</volume>: <fpage>61</fpage>-<lpage>71</lpage>. doi: <ext-link ext-link-type="uri" xlink:href="http://dx.doi.org/10.2476/asjaa.49.61" xlink:type="simple">10.2476/asjaa.49.61</ext-link></mixed-citation></ref><ref id="B3"><mixed-citation xmlns:xlink="http://www.w3.org/1999/xlink" xlink:type="simple"><person-group><name name-style="western"><surname>Jäger</surname><given-names>P</given-names></name></person-group> (<year>2001</year>) <article-title>Diversität der Riesenkrabbenspinnen im Himalaya. Über eine Radiation zweier Gattungen in den Schneetropen. (Araneae: Sparassidae: Heteropodinae).</article-title><source>Courier Forschungsinstitut Senckenberg</source><volume>232</volume>: <fpage>1</fpage>-<lpage>136</lpage>.</mixed-citation></ref></ref-list></tp:taxon-treatment>
