# Supplementary material for: New species of Pseudopoda Jäger, 2000 from Southern China (Araneae, Sparassidae)
Source: Zookeys. 2013 Dec 12;(361):37–60. doi: 10.3897/zookeys.361.6089 (PMC3867119; doi:10.3897/zookeys.361.6089)
Supplement: XML Treatment for Pseudopoda acuminata [file zookeys.361.6089-treatment2.xml]

<!DOCTYPE tp:taxon-treatment
  PUBLIC "-//TaxonX//DTD Taxonomic Treatment Publishing DTD v0 20100105//EN" "tax-treatment-NSO.dtd">
<tp:taxon-treatment xmlns:tp="http://www.plazi.org/taxpub"><tp:treatment-meta><mixed-citation publication-type="journal"><person-group><name><surname>Zhang</surname><given-names>Feng</given-names></name><name><surname>Zhang</surname><given-names>Bao-Shi</given-names></name><name><surname>Zhang</surname><given-names>Zhi-Sheng</given-names></name></person-group><article-title>New species of <italic>Pseudopoda</italic> Jäger, 2000 from Southern China (Araneae, Sparassidae)</article-title><source>Zookeys</source><day>12</day><month>12</month><year>2013</year><volume>2013</volume><issue>361</issue><fpage>37</fpage><lpage>60</lpage><pub-id pub-id-type="doi">10.3897/zookeys.361.6089</pub-id></mixed-citation></tp:treatment-meta><tp:nomenclature><tp:taxon-name>
                            <tp:taxon-name-part taxon-name-part-type="genus">Pseudopoda</tp:taxon-name-part>
                            <tp:taxon-name-part taxon-name-part-type="species">acuminata</tp:taxon-name-part>
                            <object-id xmlns:xlink="http://www.w3.org/1999/xlink" content-type="zoobank" xlink:type="simple">http://zoobank.org/B85A9DF9-D168-4542-A80E-B15667209820</object-id>
                            <object-id xmlns:xlink="http://www.w3.org/1999/xlink" xlink:type="simple">http://species-id.net/wiki/Pseudopoda_acuminata</object-id>
                        </tp:taxon-name><tp:taxon-status xmlns:xlink="http://www.w3.org/1999/xlink" xlink:type="simple">sp. n.</tp:taxon-status><xref ref-type="fig" rid="F1">Figs 1</xref><xref ref-type="fig" rid="F3">–17</xref></tp:nomenclature><tp:treatment-sec sec-type="Type material"><title>Type material.</title><p><bold>Holotype</bold> ♂ (SP–KKS–10–0816), from CHINA: Guizhou Province, Suiyang County, Kuankuoshui Nature Reserve (<named-content xmlns:xlink="http://www.w3.org/1999/xlink" content-type="dwc:verbatimCoordinates" xlink:type="simple">28°17'N, 107°11'E</named-content>, 1200 m), 16. VIII.2010, Z.S. Zhang leg. (hand collecting), deposited in SWUC. <bold>Paratype:</bold> 1♀ (SP–KKS–10–0817), same data as holotype.</p></tp:treatment-sec><tp:treatment-sec sec-type="Etymology"><title>Etymology.</title><p>The specific name is derived from the Latin word ‘acuminatus, -a, -um’, meaning ‘acuminate’, referring to the acute shape of the embolic projection; adjective.</p></tp:treatment-sec><tp:treatment-sec sec-type="Diagnosis"><title>Diagnosis.</title><p>Male and female of <italic><tp:taxon-name>Pseudopoda acuminata</tp:taxon-name></italic> sp. n. resemble those of <italic><tp:taxon-name>Pseudopoda contentio</tp:taxon-name></italic> Jäger &amp; Vedel, 2007 by: embolus sickle-shaped and bent in a semicircle, embolic projection small, anterior margins of lateral lobes diagonal, internal duct system visible through cuticle in a ventral view as large, rather elongated patches. They are distinguished from the latter species by the following combination of characters: embolic projection spine-shaped (<xref ref-type="fig" rid="F1">Figs 4</xref>, <xref ref-type="fig" rid="F3">11</xref>, <xref ref-type="fig" rid="F3">13</xref>); dorsal branch of retrolateral tibial apophysis slightly curved, ventral branch as a small hump (<xref ref-type="fig" rid="F1">Figs 4</xref>–<xref ref-type="fig" rid="F2">5</xref>, <xref ref-type="fig" rid="F3">11–12</xref>); anterior rims of lateral lobes curved, running more diagonal and pointing 30° anterio-laterally (<xref ref-type="fig" rid="F2">Figs 8</xref>, <xref ref-type="fig" rid="F3">14</xref>); extending part of lateral lobes more narrow in dorsal view (<xref ref-type="fig" rid="F2">Figs 9</xref>, <xref ref-type="fig" rid="F3">15</xref>); posterior end of first winding of internal duct system covered by lateral lobes (<xref ref-type="fig" rid="F2">Figs 9</xref>, <xref ref-type="fig" rid="F3">15</xref>).</p><fig id="F1" position="float" orientation="portrait"><label>Figures 1–4.</label><caption><p><italic><tp:taxon-name>Pseudopoda acuminata</tp:taxon-name></italic> sp. n., Male (SP–SC–03–0050): <bold>1–2</bold> Body (<bold>1</bold> dorsal <bold>2</bold> ventral) <bold>3–4</bold> Left palp (<bold>3</bold> prolateral <bold>4</bold> ventral). Abbreviations: C conductor; dRTA dorsal branch of retrolateral tibial apophysis; E embolus; EP embolic projection; SD sperm duct; ST subtegulum; T tegulum; vRTA ventral branch of retrolateral tibial apophysis. Scale bars: 2 mm (<bold>1–2</bold>); 0.5 mm (<bold>3–4</bold>).</p></caption><graphic xmlns:xlink="http://www.w3.org/1999/xlink" xlink:href="ZooKeys-361-037-g001.jpg" position="float" orientation="portrait" xlink:type="simple"/></fig><fig id="F2" position="float" orientation="portrait"><label>Figures 5–9.</label><caption><p><italic><tp:taxon-name>Pseudopoda acuminata</tp:taxon-name></italic> sp. n., <bold>5</bold> Left palp of male (retrolateral). <bold>6–9</bold> Female (SP–SC–03–0052): <bold>6–7</bold> Body (<bold>6</bold> dorsal <bold>7</bold> ventral) <bold>8–9</bold> Epigyne (<bold>8</bold> ventral <bold>9</bold> dorsal). Abbreviations: AB anterior bands; aEF margin of epigynal field; amLL anterior margin of lateral lobes; CD copulatory duct; LL lateral lobes of epigyne; MF median field of epigyne; mmLL median margin of lateral lobes; pmLL posterior margins of lateral lobes; PI posterior incisions. Scale bars: 2 mm (<bold>6–7</bold>); 1 mm (<bold>5</bold>, <bold>8–9</bold>).</p></caption><graphic xmlns:xlink="http://www.w3.org/1999/xlink" xlink:href="ZooKeys-361-037-g002.jpg" position="float" orientation="portrait" xlink:type="simple"/></fig><fig id="F3" position="float" orientation="portrait"><label>Figures 10–17.</label><caption><p><italic><tp:taxon-name>Pseudopoda acuminata</tp:taxon-name></italic> sp. n., <bold>10–13</bold> Male (SP–SC–03–0050): <bold>10–12</bold> Left palp (<bold>10</bold> prolateral <bold>11</bold> ventral <bold>12</bold> retrolateral) <bold>13</bold> embolus (ventral) <bold>14–17</bold> Female (SP–SC–03–0052): <bold>14–16</bold> Epigyne (<bold>14</bold> ventral <bold>15</bold> dorsal <bold>16</bold> apical); <bold>17</bold> Schematic course of internal duct system, dorsal. Abbreviations: AB anterior bands; aEF anterior margin of epigynal field; amLL anterior margin of lateral lobes; C conductor; CD copulatory duct; dRTA dorsal branch of retrolateral tibial apophysis; E embolus; EP embolic projection; FD fertilization duct; LL lateral lobes of epigyne; MF median field of epigyne; mmLL median margin of lateral lobes; pmLL posterior margins of lateral lobes; PI posterior incisions; S spermathecae; SD sperm duct; ST subtegulum; T tegulum; vRTA ventral branch of retrolateral tibial apophysis. Scale bars: 0.5 mm.</p></caption><graphic xmlns:xlink="http://www.w3.org/1999/xlink" xlink:href="ZooKeys-361-037-g003.jpg" position="float" orientation="portrait" xlink:type="simple"/></fig></tp:treatment-sec><tp:treatment-sec sec-type="Description"><title>Description.</title><p>Holotype (SP–KKS–10–0816): total length 11.23; prosoma 6.61 long, 4.82 wide; opisthosoma 4.58 long, 2.83 wide. Prosoma with some setae. Fovea long, longitudinal. Coloration: Dorsal shield of prosoma yellow brown. Radial furrows brownish. Fovea dark brown. Ocular area yellowish brown. Chelicerae yellowish brown. Labium, gnathocoxae and sternum yellow. Legs yellow, with dark dots randomly distributed, and especially on the setae and spine bases of coxa and femur. Opisthosoma color overall dark brown (<xref ref-type="fig" rid="F1">Fig. 1</xref>), yellowish anterior-dorsally, ventral median dark brown (<xref ref-type="fig" rid="F1">Fig. 2</xref>). Both eye rows slightly recurved. Eye diameters and interdistances: AME 0.26, ALE 0.36, PME 0.27, PLE 0.36; AME–AME 0.29, AME–ALE 0.05, PME–PME 0.42, PME–PLE 0.49. MOA 0.87 long, anterior width 0.60, posterior width 0.87. Clypeus height 0.26. Chelicerae with three promarginal and four retromarginal teeth, and with thirteen denticles between them. Sternum with dark setae. Leg measurements: I 24.25 (6.21, 2.10, 6.82, 6.52, 2.60), II 24.44 (6.23, 2.14, 6.88, 6.55, 2.64), III 23.79 (6.13, 1.96, 6.89, 6.35, 2.37), IV 24.12 (6.18, 2.03, 6.82, 6.52, 2.57). Leg formula: 2143. Leg spination: palps 131, 101, 2121; femur I–II 323, III 322, IV 331; patella I–III 101, IV 001; tibia I–II 2226, III–IV 2126; metatarsus I–II 2024, III 2026, IV 3036. Male palp. Embolus sickle-shaped, arising from 9- to 10-o’clock-position on tegulum, embolic tip pointing prolaterally (<xref ref-type="fig" rid="F1">Figs 3–4</xref>, <xref ref-type="fig" rid="F3">10–11</xref>); sperm duct running submarginally along retrolateral margin of tegulum in ventral view (<xref ref-type="fig" rid="F1">Figs 4</xref>–<xref ref-type="fig" rid="F2">5</xref>, <xref ref-type="fig" rid="F3">11–12</xref>); EP spine-shaped (<xref ref-type="fig" rid="F1">Figs 4</xref>, <xref ref-type="fig" rid="F3">11</xref>, <xref ref-type="fig" rid="F3">13</xref>); RTA long, with broad base, arising medially from tibia, dorsal branch long and thin, slightly curved, ventral branch short and thick, with blunt tip (<xref ref-type="fig" rid="F1">Figs 4</xref>–<xref ref-type="fig" rid="F2">5</xref>, <xref ref-type="fig" rid="F3">11–12</xref>).</p><p>Female. Paratype (SP–KKS–10–0817): total length 9.70; prosoma 4.51 long, 3.02 wide; opisthosoma 5.22 long, 2.82 wide. Coloration: Dorsal shield of prosoma reddish brown. Legs yellowish brown, with dark dots randomly distributed, and especially on the setae and spine bases of coxa and femur. Opisthosoma color overall dark brown (<xref ref-type="fig" rid="F2">Figs 6–7</xref>). Eye diameters and interdistances: AME 0.21, ALE 0.32, PME 0.23, PLE 0.31; AME–AME 0.21, AME–ALE 0.13, PME–PME 0.36, PME–PLE 0.44. MOA 0.82 long, anterior width 0.60, posterior width 0.83. Clypeus height 0.25. Leg measurements: I 15.47 (4.62, 1.83, 3.81, 3.91, 1.30), II 15.72 (4.66, 1.83, 3.98, 3.93, 1.32), III 14.78 (4.55, 1.77, 3.62, 3.65, 1.19), IV 15.31 (4.59, 1.85, 3.75, 3.82, 1.30). Leg formula: 2143. Leg spination: palps 131, 101, 2121, 2112; femur I–II 323, III 322, IV 331; patella I–IV 001; tibia I 2026, II–IV 2126; metatarsus I–II 2024, III 2026, IV 3036. Epigyne. Epigynal field wider than long, anterior margin rather indistinct, anterior longitudinal bands thin and short (<xref ref-type="fig" rid="F2">Figs 8</xref>, <xref ref-type="fig" rid="F3">14</xref>); LLs wider at the median part, touching each other along the median line, anterior margin of LLs pointing 30° anterior-laterally; posterior margins of LLs with distinct posterior incisions; internal duct system visible through cuticle as elongated patches (<xref ref-type="fig" rid="F2">Figs 8</xref>, <xref ref-type="fig" rid="F3">14</xref>); posterior end of first winding of internal duct system covered by LLs (<xref ref-type="fig" rid="F2">Figs 9</xref>, <xref ref-type="fig" rid="F3">15</xref>).</p></tp:treatment-sec><tp:treatment-sec sec-type="Distribution"><title>Distribution.</title><p>Kuankuoshui Nature Reserve, Suiyang County, Guizhou Province, China.</p></tp:treatment-sec><tp:treatment-sec sec-type="Comments"><title>Comments.</title><p>Males of <italic><tp:taxon-name>Pseudopoda acuminata</tp:taxon-name></italic> sp. n. could be included in the <italic><tp:taxon-name>Pseudopoda martensi</tp:taxon-name></italic>-group (Jäger, 2001). Males of <italic><tp:taxon-name>Pseudopoda martensi</tp:taxon-name></italic>-group are characterized by: embolus sickle shaped, strongly flattened, and arising in a prolateral position on the tegulum, first bending in a retrolateral direction and then running in a distal direction; small embolic projection present. Females are difficult to distinguish (<xref ref-type="bibr" rid="B3">Jäger 2001</xref>).</p></tp:treatment-sec><ref-list><ref id="B3"><mixed-citation xmlns:xlink="http://www.w3.org/1999/xlink" xlink:type="simple"><person-group><name name-style="western"><surname>Jäger</surname><given-names>P</given-names></name></person-group> (<year>2001</year>) <article-title>Diversität der Riesenkrabbenspinnen im Himalaya. Über eine Radiation zweier Gattungen in den Schneetropen. (Araneae: Sparassidae: Heteropodinae).</article-title><source>Courier Forschungsinstitut Senckenberg</source><volume>232</volume>: <fpage>1</fpage>-<lpage>136</lpage>.</mixed-citation></ref></ref-list></tp:taxon-treatment>
