# Supplementary material for: New species of Pseudopoda Jäger, 2000 from Southern China (Araneae, Sparassidae)
Source: Zookeys. 2013 Dec 12;(361):37–60. doi: 10.3897/zookeys.361.6089 (PMC3867119; doi:10.3897/zookeys.361.6089)
Supplement: XML Treatment for Pseudopoda emei [file zookeys.361.6089-treatment3.xml]

<!DOCTYPE tp:taxon-treatment
  PUBLIC "-//TaxonX//DTD Taxonomic Treatment Publishing DTD v0 20100105//EN" "tax-treatment-NSO.dtd">
<tp:taxon-treatment xmlns:tp="http://www.plazi.org/taxpub"><tp:treatment-meta><mixed-citation publication-type="journal"><person-group><name><surname>Zhang</surname><given-names>Feng</given-names></name><name><surname>Zhang</surname><given-names>Bao-Shi</given-names></name><name><surname>Zhang</surname><given-names>Zhi-Sheng</given-names></name></person-group><article-title>New species of <italic>Pseudopoda</italic> Jäger, 2000 from Southern China (Araneae, Sparassidae)</article-title><source>Zookeys</source><day>12</day><month>12</month><year>2013</year><volume>2013</volume><issue>361</issue><fpage>37</fpage><lpage>60</lpage><pub-id pub-id-type="doi">10.3897/zookeys.361.6089</pub-id></mixed-citation></tp:treatment-meta><tp:nomenclature><tp:taxon-name>
                            <tp:taxon-name-part taxon-name-part-type="genus">Pseudopoda</tp:taxon-name-part>
                            <tp:taxon-name-part taxon-name-part-type="species">emei</tp:taxon-name-part>
                            <object-id xmlns:xlink="http://www.w3.org/1999/xlink" content-type="zoobank" xlink:type="simple">http://zoobank.org/7ED92A2A-117E-4B10-ADB1-052398DA2D24</object-id>
                            <object-id xmlns:xlink="http://www.w3.org/1999/xlink" xlink:type="simple">http://species-id.net/wiki/Pseudopoda_emei</object-id>
                        </tp:taxon-name><tp:taxon-status xmlns:xlink="http://www.w3.org/1999/xlink" xlink:type="simple">sp. n.</tp:taxon-status><xref ref-type="fig" rid="F4">Figs 18</xref><xref ref-type="fig" rid="F6">–33</xref></tp:nomenclature><tp:treatment-sec sec-type="Type material"><title>Type material.</title><p><bold>Holotype</bold> ♂ (SP–SC–03–0050), from CHINA: Sichuan Province,Emei Mountain, Fuhu Temple (<named-content xmlns:xlink="http://www.w3.org/1999/xlink" content-type="dwc:verbatimCoordinates" xlink:type="simple">29°59'N, 103°48'E</named-content>, 1800 m), 26.VII.2003, J.X. Zhang leg. (hand collecting), deposited in MHBU. <bold>Paratype:</bold> 1♂ (SP–SC–03–0051), 2♀♀ (SP–SC–03–0052–0053), same data as holotype; 1♀ (SP–SC–09–24), from CHINA: Sichuan Province,Emei Mountain, native forest, 24.IX.2010, Y.W. Zhao leg. (hand collecting), deposited in MHBU.</p></tp:treatment-sec><tp:treatment-sec sec-type="Etymology"><title>Etymology.</title><p>The specific name refers to the type locality, the mountain Emei; noun in apposition.</p></tp:treatment-sec><tp:treatment-sec sec-type="Diagnosis"><title>Diagnosis.</title><p>Males of <italic><tp:taxon-name>Pseudopoda emei</tp:taxon-name></italic> sp. n. resemble those of <italic><tp:taxon-name>Pseudopoda virgata</tp:taxon-name></italic> (Fox, 1936), <italic><tp:taxon-name>Pseudopoda kalinchoca</tp:taxon-name></italic> Jäger, 2001 and <italic><tp:taxon-name>Pseudopoda khimtensis</tp:taxon-name></italic> Jäger, 2001 by the strongly flattened embolus and long embolic tip, but can be distinguished by the following combination of characters: basal and middle part of embolus very broad, but with slender tip, embolic tip filiform, curving slightly upward (<xref ref-type="fig" rid="F4">Figs 20–21</xref>, <xref ref-type="fig" rid="F6">27–28</xref>), prolateral margin of embolus with a small embolic projection, embolic projection shorter than 1/3 length of embolic tip (<xref ref-type="fig" rid="F4">Figs 21</xref>, <xref ref-type="fig" rid="F6">28</xref>). Females can be distinguished from those of other <italic><tp:taxon-name>Pseudopoda</tp:taxon-name></italic> species by: posterior epigynal field wider than anterior part; anterior margin of the lateral lobes distinctly curved and pointing anterior-laterally (<xref ref-type="fig" rid="F5">Figs 25</xref>, <xref ref-type="fig" rid="F6">30</xref>); lateral lobes large, with distinct ridges in dorsal view, the length of lateral margin of lateral lobes almost equal to that of median margin in dorsal view (<xref ref-type="fig" rid="F5">Figs 26</xref>, <xref ref-type="fig" rid="F6">31</xref>); posterior half of first winding of internal duct system covered by lateral lobes (<xref ref-type="fig" rid="F5">Figs 26</xref>, <xref ref-type="fig" rid="F6">31</xref>).</p><fig id="F4" position="float" orientation="portrait"><label>Figures 18–21.</label><caption><p><italic><tp:taxon-name>Pseudopoda emei</tp:taxon-name></italic> sp. n., Male (SP–SC–03–0050): <bold>18–19</bold> Body (<bold>18</bold> dorsal <bold>19</bold> ventral) <bold>20–21</bold> Left palp (<bold>20</bold> prolateral <bold>21</bold> ventral). Abbreviations: C conductor; dRTA dorsal branch of retrolateral tibial apophysis; E embolus; EP embolic projection; SD sperm duct; ST subtegulum; T tegulum; vRTA ventral branch of retrolateral tibial apophysis. Scale bars: 2 mm (<bold>18–19</bold>); 1 mm (<bold>20–21</bold>).</p></caption><graphic xmlns:xlink="http://www.w3.org/1999/xlink" xlink:href="ZooKeys-361-037-g004.jpg" position="float" orientation="portrait" xlink:type="simple"/></fig><fig id="F5" position="float" orientation="portrait"><label>Figures 22–26.</label><caption><p><italic><tp:taxon-name>Pseudopoda emei</tp:taxon-name></italic> sp. n., <bold>22</bold> Left palp of male (retrolateral). <bold>23–26</bold> Female (SP–SC–03–0052): <bold>23–24</bold> Body (<bold>23</bold> dorsal <bold>24</bold> ventral) <bold>25–26</bold> Epigyne (<bold>25</bold> ventral <bold>26</bold> dorsal). Abbreviations: aEF anterior margin of epigynal field; amLL anterior margin of lateral lobes; CD copulatory duct; LL lateral lobes of epigyne; lmLL lateral margin of lateral lobes; MF median field of epigyne; mmLL median margin of lateral lobes; pmLL posterior margins of lateral lobes; PI posterior incisions. Scale bars: 1 mm (<bold>22</bold>); 2 mm (<bold>23–24</bold>); 0.5 mm (<bold>25–26</bold>).</p></caption><graphic xmlns:xlink="http://www.w3.org/1999/xlink" xlink:href="ZooKeys-361-037-g005.jpg" position="float" orientation="portrait" xlink:type="simple"/></fig><fig id="F6" position="float" orientation="portrait"><label>Figures 27–33.</label><caption><p><italic><tp:taxon-name>Pseudopoda emei</tp:taxon-name></italic>  sp. n., <bold>27–29</bold> Male (SP–SC–03–0050): Left palp (<bold>27</bold> prolateral <bold>28</bold> ventral <bold>29</bold> retrolateral). <bold>30–33</bold> Female (SP–SC–03–0052): <bold>30–32</bold> Epigyne (<bold>30</bold> ventral <bold>31</bold> dorsal <bold>32</bold> apical) <bold>33</bold> Schematic course of internal duct system, dorsal. Abbreviations: aEF anterior margin of epigynal field; amLL anterior margin of lateral lobes; C conductor; CD copulatory duct; dRTA dorsal branch of retrolateral tibial apophysis; E embolus; EP embolic projection; FD fertilization duct; LL lateral lobes of epigyne; lmLL lateral margin of lateral lobes; MF median field of epigyne; mmLL median margin of lateral lobes; pmLL posterior margins of lateral lobes; PI posterior incisions; R ridges; S spermathecae; SD sperm duct; ST subtegulum; T tegulum; vRTA ventral branch of retrolateral tibial apophysis. Scale bars: 0.5 mm.</p></caption><graphic xmlns:xlink="http://www.w3.org/1999/xlink" xlink:href="ZooKeys-361-037-g006.jpg" position="float" orientation="portrait" xlink:type="simple"/></fig></tp:treatment-sec><tp:treatment-sec sec-type="Description"><title>Description.</title><p>Holotype (SP–SC–03–0050): total length 15.39; prosoma 7.21 long, 6.02 wide; opisthosoma 8.23 long, 4.82 wide. Prosoma with some setae. Fovea long, longitudinal. Coloration: Dorsal shield of prosoma yellow. Radial furrows and fovea dark brown. Chelicerae brown. Labium, gnathocoxae and sternum yellowish brown. Sternum with dark spots and setae. Legs yellow, with dark dots randomly distributed, and especially on the setae and spine bases of coxa and femur. Dorsal opisthosoma yellow, anterior part with black patches, cardiac pattern and muscle impressions dark brown, followed by three black transverse lines and two longitudinal black patches; lateral part with some smaller irregular patches (<xref ref-type="fig" rid="F4">Fig. 18</xref>); venter yellow, with two black lateral lines and a black patch before spinnerets (<xref ref-type="fig" rid="F4">Fig. 19</xref>). Both eye rows slightly recurved. Eye diameters and interdistances: AME 0.34, ALE 0.49, PME 0.36, PLE 0.47; AME–AME 0.21, AME–ALE 0.08, PME–PME 0.43, PME–PLE 0.52. MOA 1.17 long, anterior width 0.83, posterior width 1.16. Clypeus height 0.32. Chelicerae with three promarginal and four retromarginal teeth, and with thirteen denticles between them. Leg measurements: I 36.66 (9.51, 3.20, 10.22, 10.52, 3.21), II 36.85 (9.53, 3.23, 10.28, 10.56, 3.25), III 36.40 (9.43, 3.16, 10.19, 10.42, 3.20), IV 36.49 (9.48, 3.17, 10.22, 10.42, 3.20). Leg formula: 2143. Leg spination: palps 131, 101, 2121; femur I–III 323, IV 331; patella I–IV 101; tibia I–II 2226, III–IV 2126; metatarsus I–II 2024, III 2026, IV 3036. Male palp. Embolus long, arising from 8 o’clock-position on tegulum (<xref ref-type="fig" rid="F4">Figs 20–21</xref>, <xref ref-type="fig" rid="F6">27–28</xref>), basal and middle part of embolus very broad, but with long and filiform tip, pointing ventro-prolaterally (<xref ref-type="fig" rid="F4">Figs 20–21</xref>, <xref ref-type="fig" rid="F6">27–28</xref>); EP small (<xref ref-type="fig" rid="F4">Figs 21</xref>, <xref ref-type="fig" rid="F6">28</xref>); sperm duct running submarginally along retrolateral margin of tegulum in ventral view (<xref ref-type="fig" rid="F4">Figs 21</xref>–<xref ref-type="fig" rid="F5">22</xref>, <xref ref-type="fig" rid="F6">28–29</xref>); RTA long, with broad base, arising medially to basally from tibia, dorsal branch narrow and curved, ventral branch short, wide, and as a small hump in retrolateral view (<xref ref-type="fig" rid="F4">Figs 21</xref>–<xref ref-type="fig" rid="F5">22</xref>, <xref ref-type="fig" rid="F6">28–29</xref>).</p><p>Females. Paratype (SP–SC–03–0052): total length 13.22; prosoma 6.41 long, 5.52 wide; opisthosoma 6.82 long, 4.89 wide. Coloration: Dorsal shield of prosoma reddish brown. Legs brown, with dark dots randomly distributed, and especially on the setae and spine bases of coxa and femur. Dorsal opisthosoma dark brown, cardiac pattern and muscle impressions black, followed by a transverse line composed of white hairs and two longitudinal black patches. Coloration pattern darker than male (<xref ref-type="fig" rid="F5">Figs 23–24</xref>). Eye diameters and interdistances: AME 0.29, ALE 0.40, PME 0.33, PLE 0.39; AME–AME 0.29, AME–ALE 0.14, PME–PME 0.57, PME–PLE 0.47. MOA 1.17 long, anterior width 0.81, posterior width 1.14. Clypeus height 0.32. Leg measurements: I 22.27 (7.02, 2.83, 5.17, 5.17, 2.08), II 22.38 (7.06, 2.83, 5.18, 5.17, 2.14), III 21.71 (6.65, 2.81, 5.12, 5.15, 1.98), IV 21.89 (6.68, 2.83, 5.15, 5.19, 2.04). Leg formula: 2143. Leg spination: palps 131, 101, 2121, 2112; femur I–III 323, IV 321; patella I–IV 101; tibia I–IV 2126; metatarsus I–II 2024, III 2026, IV 3036. Epigyne. Epigynal field wider than long, anterior margin without longitudinal bands (<xref ref-type="fig" rid="F5">Figs 25</xref>, <xref ref-type="fig" rid="F6">30</xref>); LLs width equal to length, touching each other along the median line, anterior margin of LLs distinctly curved and pointing anterior-laterally, posterior margins of LLs rounded, and with distinct posterior incisions (<xref ref-type="fig" rid="F5">Figs 25</xref>, <xref ref-type="fig" rid="F6">30</xref>), LLs large, with distinct ridges in dorsal view (<xref ref-type="fig" rid="F5">Figs 26</xref>, <xref ref-type="fig" rid="F6">31</xref>); internal duct system visible through cuticle as almost rectangular dark patches (<xref ref-type="fig" rid="F5">Figs 25</xref>, <xref ref-type="fig" rid="F6">30</xref>); posterior end of first winding of internal duct system covered by LLs (<xref ref-type="fig" rid="F5">Figs 26</xref>, <xref ref-type="fig" rid="F6">31</xref>).</p></tp:treatment-sec><tp:treatment-sec sec-type="Variation"><title>Variation.</title><p>Male total body length from 15.32–15.39, and female from 13.22–14.21. Femur length of male: I from 9.48–9.51, II from 9.51–9.53, III from 9.42–9.43, IV from 9.46–9.48. Femur length of female: I from 7.02–7.05, II from 7.06–7.08, III from 6.65–6.66, IV from 6.68–6.70.</p></tp:treatment-sec><tp:treatment-sec sec-type="Distribution"><title>Distribution.</title><p>Emei Mountain, Sichuan Province, China.</p></tp:treatment-sec><tp:treatment-sec sec-type="Comments"><title>Comments.</title><p>Males of <italic><tp:taxon-name>Pseudopoda emei</tp:taxon-name></italic> sp. n. could be included in the <italic><tp:taxon-name>Pseudopoda martensi</tp:taxon-name></italic>-group by: embolus sickle-shaped, strongly flattened, and arising in a prolateral position on the tegulum, first bending in a retrolateral direction and then running in a distal direction; small embolic projection present.</p></tp:treatment-sec></tp:taxon-treatment>
