# Supplementary material for: New species of Pseudopoda Jäger, 2000 from Southern China (Araneae, Sparassidae)
Source: Zookeys. 2013 Dec 12;(361):37–60. doi: 10.3897/zookeys.361.6089 (PMC3867119; doi:10.3897/zookeys.361.6089)
Supplement: XML Treatment for Pseudopoda lacrimosa [file zookeys.361.6089-treatment4.xml]

<!DOCTYPE tp:taxon-treatment
  PUBLIC "-//TaxonX//DTD Taxonomic Treatment Publishing DTD v0 20100105//EN" "tax-treatment-NSO.dtd">
<tp:taxon-treatment xmlns:tp="http://www.plazi.org/taxpub"><tp:treatment-meta><mixed-citation publication-type="journal"><person-group><name><surname>Zhang</surname><given-names>Feng</given-names></name><name><surname>Zhang</surname><given-names>Bao-Shi</given-names></name><name><surname>Zhang</surname><given-names>Zhi-Sheng</given-names></name></person-group><article-title>New species of <italic>Pseudopoda</italic> Jäger, 2000 from Southern China (Araneae, Sparassidae)</article-title><source>Zookeys</source><day>12</day><month>12</month><year>2013</year><volume>2013</volume><issue>361</issue><fpage>37</fpage><lpage>60</lpage><pub-id pub-id-type="doi">10.3897/zookeys.361.6089</pub-id></mixed-citation></tp:treatment-meta><tp:nomenclature><tp:taxon-name>
                            <tp:taxon-name-part taxon-name-part-type="genus">Pseudopoda</tp:taxon-name-part>
                            <tp:taxon-name-part taxon-name-part-type="species">lacrimosa</tp:taxon-name-part>
                            <object-id xmlns:xlink="http://www.w3.org/1999/xlink" content-type="zoobank" xlink:type="simple">http://zoobank.org/E5DF75DE-B3DD-40B9-80A8-4F9E93B0A72B</object-id>
                            <object-id xmlns:xlink="http://www.w3.org/1999/xlink" xlink:type="simple">http://species-id.net/wiki/Pseudopoda_lacrimosa</object-id>
                        </tp:taxon-name><tp:taxon-status xmlns:xlink="http://www.w3.org/1999/xlink" xlink:type="simple">sp. n.</tp:taxon-status><xref ref-type="fig" rid="F7">Figs 34</xref><xref ref-type="fig" rid="F9">–49</xref></tp:nomenclature><tp:treatment-sec sec-type="Type material"><title>Type material.</title><p><bold>Holotype</bold> ♂ (SP–GLGS–11–41), from CHINA: Yunnan Province, Fugong County, Maji Town, native forest (<named-content xmlns:xlink="http://www.w3.org/1999/xlink" content-type="dwc:verbatimCoordinates" xlink:type="simple">27°28'N, 98°51'E</named-content>, 1700 m), 10.III.2011, Z.X. Li leg. (hand collecting), deposited in SWUC. <bold>Paratype:</bold> 1♀ (SP–GLGS–11–42), same data as holotype; 1♂ (SP–GLGS–11–23), 1♀ (SP–GLGS–11–24), from CHINA: Yunnan Province, Baoshan City, Tengchong County, Jietou Town, native forest (<named-content xmlns:xlink="http://www.w3.org/1999/xlink" content-type="dwc:verbatimCoordinates" xlink:type="simple">25°18'N, 98°21'E</named-content>, 1850 m), 25.II.2011, L.Y. Wang leg. (hand collecting), deposited in SWUC.</p></tp:treatment-sec><tp:treatment-sec sec-type="Etymology"><title>Etymology.</title><p>The specific name is derived from the Latin word ‘lacrimosus, -a, -um’, meaning ‘lachrymal’, referring to the tear-drop shape of the epigynal median field; adjective.</p></tp:treatment-sec><tp:treatment-sec sec-type="Diagnosis"><title>Diagnosis.</title><p>Males of <italic><tp:taxon-name>Pseudopoda lacrimosa</tp:taxon-name></italic>  sp. n. resemble those of <italic><tp:taxon-name>Pseudopoda everesta</tp:taxon-name></italic> Jäger, 2001 by the embolus with almost equal length of tip and projection, but can be distinguished by the following combination of characters: tip of embolus thin and long (<xref ref-type="fig" rid="F7">Figs 37</xref>, <xref ref-type="fig" rid="F9">44</xref>); embolic projection large, strip-like (<xref ref-type="fig" rid="F7">Figs 36–37</xref>, <xref ref-type="fig" rid="F9">43–44</xref>); tip of embolus and embolic projection pointed (<xref ref-type="fig" rid="F7">Figs 37</xref>–<xref ref-type="fig" rid="F8">38</xref>, <xref ref-type="fig" rid="F9">44–45</xref>); retrolateral tibial apophysis with a small tooth on anterior margin of ventral branch (<xref ref-type="fig" rid="F7">Figs 37</xref>–<xref ref-type="fig" rid="F8">38</xref>, <xref ref-type="fig" rid="F9">44–45</xref>). Females resemble those of <italic><tp:taxon-name>Pseudopoda diversipunctata</tp:taxon-name></italic> group by: anterior edges of lateral lobes oval and constrict; internal borders of lateral lobes not touching each other, but can be distinguished from other species of thisgroup by: median field of epigyne narrow, almost tear-drop-shaped (<xref ref-type="fig" rid="F8">Figs 41</xref>, <xref ref-type="fig" rid="F9">46</xref>); lateral lobes almost as an oblique rectangle, anterior margins of lateral lobes distinctly curved, bracket shaped and pointing medially (<xref ref-type="fig" rid="F8">Figs 42</xref>, <xref ref-type="fig" rid="F9">47</xref>).</p><fig id="F7" position="float" orientation="portrait"><label>Figures 34–37.</label><caption><p><italic><tp:taxon-name>Pseudopoda lacrimosa</tp:taxon-name></italic> sp. n., Male (SP–GLGS–11–41): <bold>34–35</bold> Body (<bold>17</bold> dorsal <bold>18</bold> ventral) <bold>36–37</bold> Left palp (<bold>36</bold> prolateral <bold>37</bold> ventral). Abbreviations: C conductor; dRTA dorsal branch of retrolateral tibial apophysis; E embolus; EP embolic projection; SD sperm duct; ST subtegulum; T tegulum; vRTA ventral branch of retrolateral tibial apophysis. Scale bars: 1 mm (<bold>34–35</bold>); 0.5 mm (<bold>36–37</bold>).</p></caption><graphic xmlns:xlink="http://www.w3.org/1999/xlink" xlink:href="ZooKeys-361-037-g007.jpg" position="float" orientation="portrait" xlink:type="simple"/></fig><fig id="F8" position="float" orientation="portrait"><label>Figures 38–42.</label><caption><p><italic><tp:taxon-name>Pseudopoda lacrimosa</tp:taxon-name></italic> sp. n., <bold>38</bold> Left palp of male (retrolateral). <bold>39–42</bold> Female (SP–GLGS–11–42): <bold>39–40</bold> Body (<bold>39</bold> dorsal <bold>40</bold> ventral) <bold>41–42</bold> Epigyne (<bold>41</bold> ventral <bold>42</bold> dorsal). Abbreviations: aEF margin of epigynal field; amLL anterior margin of lateral lobes; CD copulatory duct; LL lateral lobes of epigyne; MF median field of epigyne; pmLL posterior margins of lateral lobes. Scale bars: 1 mm (<bold>39–40</bold>); 0.5 mm (<bold>38</bold>); 0.2 mm (<bold>41–42</bold>).</p></caption><graphic xmlns:xlink="http://www.w3.org/1999/xlink" xlink:href="ZooKeys-361-037-g008.jpg" position="float" orientation="portrait" xlink:type="simple"/></fig><fig id="F9" position="float" orientation="portrait"><label>Figures 43–49.</label><caption><p><italic><tp:taxon-name>Pseudopoda lacrimosa</tp:taxon-name></italic> sp. n., <bold>43–45</bold> Male (SP–GLGS–11–41): Left palp (<bold>43</bold> prolateral <bold>44</bold> ventral <bold>45</bold> retrolateral) <bold>46–49</bold> Female (SP–GLGS–11–42): <bold>46–48</bold> Epigyne (<bold>46</bold> ventral <bold>47</bold> dorsal <bold>48</bold> apical); <bold>49</bold> Schematic course of internal duct system, dorsa. Abbreviations: aEF anterior margin of epigynal field; amLL anterior margin of lateral lobes; C conductor; CD copulatory duct; dRTA dorsal branch of retrolateral tibial apophysis; E embolus; EP embolic projection; FD fertilization duct; LL lateral lobes of epigyne; MF median field of epigyne; pmLL posterior margins of lateral lobes; S spermathecae; SD sperm duct; ST subtegulum; T tegulum; vRTA ventral branch of retrolateral tibial apophysis. Scale bars: 0.5 mm.</p></caption><graphic xmlns:xlink="http://www.w3.org/1999/xlink" xlink:href="ZooKeys-361-037-g009.jpg" position="float" orientation="portrait" xlink:type="simple"/></fig></tp:treatment-sec><tp:treatment-sec sec-type="Description"><title>Description.</title><p>Male. Holotype (SP–GLGS–11–41): total length 4.39; prosoma 2.11 long, 2.02 wide; opisthosoma 2.29 long, 1.43 wide. Fovea long, longitudinal. Coloration: Dorsal borders of prosoma brown, as the thick U-shaped pattern, rest yellow. Radial furrows and fovea dark brown. Chelicerae, labium, gnathocoxae and sternum yellow. Sternum with dark setae. Legs yellow, with dark dots randomly distributed, and especially on the setae and spine bases of femur. Dorsal opisthosoma dark brown, with some small pale spots distributed around the opisthosoma, anterior part with two pale patches, cardiac pattern brown, muscle impressions yellow (<xref ref-type="fig" rid="F7">Fig. 34</xref>); venter yellow (<xref ref-type="fig" rid="F7">Fig. 35</xref>). Both eye rows slightly recurved. Eye diameters and interdistances: AME 0.13, ALE 0.26, PME 0.18, PLE 0.27; AME–AME 0.10, AME–ALE 0.03, PME–PME 0.16, PME–PLE 0.23. MOA 0.52 long, anterior width 0.30, posterior width 0.55. Clypeus height 0.21. Chelicerae with three promarginal and four retromarginal teeth, with eight denticles between them. Leg measurements: I 11.04 (2.41, 1.60, 2.81, 2.72, 1.50), II 12.24 (2.43, 1.64, 2.88, 2.73, 1.56), III 10.86 (2.33, 1.62, 2.69, 2.75, 1.47), IV 10.97 (2.38, 1.60, 2.78, 2.72, 1.49). Leg formula: 2143. Leg spination: palps 131, 101, 2121; femur I 223, II 323, III 322, IV 331; patella I–IV 001; tibia I–III 2026, IV 2126; metatarsus I–II 0004, III 2026, IV 3036. Male palp.  Tegulum large (<xref ref-type="fig" rid="F7">Figs 37</xref>, <xref ref-type="fig" rid="F9">44</xref>); embolus with thin tip and arising from 9 o’clock-position on tegulum (<xref ref-type="fig" rid="F7">Figs 36–37</xref>, <xref ref-type="fig" rid="F9">43–44</xref>); embolic projection long, strip-like (<xref ref-type="fig" rid="F7">Figs 36–37</xref>, <xref ref-type="fig" rid="F9">43–44</xref>); sperm duct S-shaped, running retrolaterally in the tegulum (<xref ref-type="fig" rid="F7">Figs 37</xref>, <xref ref-type="fig" rid="F9">44–45</xref>); RTA with broad base, arising medially from tibia, dorsal branch thin, slightly curved, longer than ventral branch, ventral branch wide and with a small tooth on anterior margin (<xref ref-type="fig" rid="F7">Figs 37</xref>–<xref ref-type="fig" rid="F8">38</xref>, <xref ref-type="fig" rid="F9">44–45</xref>).</p><p>Females. Paratype (SP–GLGS–11–42): total length 6.51; prosoma 3.11 long, 2.22 wide; opisthosoma 3.42 long, 2.12 wide. Coloration: Venter yellow, with a black patch before spinnerets and some small black spots distributed laterally (<xref ref-type="fig" rid="F8">Fig. 40</xref>). Shape, color and markings of body as in male (<xref ref-type="fig" rid="F8">Figs 39–40</xref>). Eye diameters and interdistances: AME 0.13, ALE 0.26, PME 0.21, PLE 0.30; AME–AME 0.14, AME–ALE 0.07, PME–PME 0.27, PME–PLE 0.30. MOA 0.64 long, anterior width 0.39, posterior width 0.61. Clypeus height 0.21. Leg measurements: I 12.10 (3.82, 1.23, 2.81, 2.61, 1.63), II 12.21 (3.86, 1.23, 2.88, 2.63, 1.61), III 11.55 (3.69, 1.17, 2.62, 2.55, 1.52), IV 11.94 (3.78, 1.19, 2.78, 2.59, 1.60). Leg formula: 2143. Leg spination: palps 131, 101, 2121, 2112; femur I–II 323, III 322, IV 331; patella I–IV 001; tibia I–III 2026, IV 2126; metatarsus I–II 0004, III 2026, IV 3036. Epigyne. Median field of epigyne narrow, almost oval, anterior margin distinct, without longitudinal bands (<xref ref-type="fig" rid="F8">Figs 41</xref>, <xref ref-type="fig" rid="F9">46</xref>); LLs longer than wide, closer to each other at the anterior median line, anterior and posterior margins of the LLs distinctly curved, anterior margins bracket shaped, (<xref ref-type="fig" rid="F8">Figs 41</xref>, <xref ref-type="fig" rid="F9">46</xref>); posterior part of first winding of internal duct system wider than anterior part (<xref ref-type="fig" rid="F8">Figs 42</xref>, <xref ref-type="fig" rid="F9">47</xref>).</p></tp:treatment-sec><tp:treatment-sec sec-type="Variation"><title>Variation.</title><p>Male total body length from 4.36–4.39, and female from 6.45–6.51. Femur length of male: I from 2.38–2.41, II from 2.41–2.43, III from 2.32–2.33, IV from 2.36–2.38. Femur length of female: I from 3.80–3.82, II from 3.85–3.86, III from 3.65–3.69, IV from 3.76–3.78.</p></tp:treatment-sec><tp:treatment-sec sec-type="Distribution"><title>Distribution.</title><p>Maji Town, Fugong County, Yunnan Province, China; Jietou Town, Tengchong County, Baoshan City, Yunnan Province, China.</p></tp:treatment-sec><tp:treatment-sec sec-type="Comments"><title>Comments.</title><p>Females of <italic><tp:taxon-name>Pseudopoda lacrimosa</tp:taxon-name></italic> sp. n. could be included in the <italic><tp:taxon-name>Pseudopoda diversipunctata</tp:taxon-name></italic>-group (Jäger, 2001). Females of this group are characterized by: lateral lobes of epigyne touching each other only at posterior part, the first winding of internal duct system running from laterally to the median line and the loop situated ventrally (<xref ref-type="bibr" rid="B3">Jäger 2001</xref>). On the other hand, males of <italic><tp:taxon-name>Pseudopoda lacrimosa</tp:taxon-name></italic> sp. n. have long embolic projection and tip, which could place them in the <italic><tp:taxon-name>Pseudopoda latembola</tp:taxon-name></italic>-group (Jäger, 2001).</p></tp:treatment-sec><ref-list><ref id="B3"><mixed-citation xmlns:xlink="http://www.w3.org/1999/xlink" xlink:type="simple"><person-group><name name-style="western"><surname>Jäger</surname><given-names>P</given-names></name></person-group> (<year>2001</year>) <article-title>Diversität der Riesenkrabbenspinnen im Himalaya. Über eine Radiation zweier Gattungen in den Schneetropen. (Araneae: Sparassidae: Heteropodinae).</article-title><source>Courier Forschungsinstitut Senckenberg</source><volume>232</volume>: <fpage>1</fpage>-<lpage>136</lpage>.</mixed-citation></ref></ref-list></tp:taxon-treatment>
