# Supplementary material for: New species of Pseudopoda Jäger, 2000 from Southern China (Araneae, Sparassidae)
Source: Zookeys. 2013 Dec 12;(361):37–60. doi: 10.3897/zookeys.361.6089 (PMC3867119; doi:10.3897/zookeys.361.6089)
Supplement: XML Treatment for Pseudopoda robusta [file zookeys.361.6089-treatment5.xml]

<!DOCTYPE tp:taxon-treatment
  PUBLIC "-//TaxonX//DTD Taxonomic Treatment Publishing DTD v0 20100105//EN" "tax-treatment-NSO.dtd">
<tp:taxon-treatment xmlns:tp="http://www.plazi.org/taxpub"><tp:treatment-meta><mixed-citation publication-type="journal"><person-group><name><surname>Zhang</surname><given-names>Feng</given-names></name><name><surname>Zhang</surname><given-names>Bao-Shi</given-names></name><name><surname>Zhang</surname><given-names>Zhi-Sheng</given-names></name></person-group><article-title>New species of <italic>Pseudopoda</italic> Jäger, 2000 from Southern China (Araneae, Sparassidae)</article-title><source>Zookeys</source><day>12</day><month>12</month><year>2013</year><volume>2013</volume><issue>361</issue><fpage>37</fpage><lpage>60</lpage><pub-id pub-id-type="doi">10.3897/zookeys.361.6089</pub-id></mixed-citation></tp:treatment-meta><tp:nomenclature><tp:taxon-name>
                            <tp:taxon-name-part taxon-name-part-type="genus">Pseudopoda</tp:taxon-name-part>
                            <tp:taxon-name-part taxon-name-part-type="species">robusta</tp:taxon-name-part>
                            <object-id xmlns:xlink="http://www.w3.org/1999/xlink" content-type="zoobank" xlink:type="simple">http://zoobank.org/A77AD9CF-DD57-476B-B402-1C1EDF23C0C3</object-id>
                            <object-id xmlns:xlink="http://www.w3.org/1999/xlink" xlink:type="simple">http://species-id.net/wiki/Pseudopoda_robusta</object-id>
                        </tp:taxon-name><tp:taxon-status xmlns:xlink="http://www.w3.org/1999/xlink" xlink:type="simple">sp. n.</tp:taxon-status><xref ref-type="fig" rid="F10">Figs 50</xref><xref ref-type="fig" rid="F12">–65</xref></tp:nomenclature><tp:treatment-sec sec-type="Type material"><title>Type material.</title><p><bold>Holotype</bold> ♂ (SP–CQ–08–26), from CHINA: Chongqing Municipality, Jinyun Mountain, native forest, (<named-content xmlns:xlink="http://www.w3.org/1999/xlink" content-type="dwc:verbatimCoordinates" xlink:type="simple">29°49'N, 106°21'E</named-content>, 1600 m), 26.IV.2008, Z.S. Zhang leg. (hand collecting), deposited in SWUC.Paratype: 1♂ (SP–CQ–08–27), 4♀♀ (SP–CQ–08–28–31), same data as holotype.</p></tp:treatment-sec><tp:treatment-sec sec-type="Etymology"><title>Etymology.</title><p>The specific name is derived from the Latin word ‘robustus, -a, -um’, meaning ‘strong’, referring to the robust retrolateral tibial apophysis; adjective.</p></tp:treatment-sec><tp:treatment-sec sec-type="Diagnosis"><title>Diagnosis.</title><p>Males of <italic><tp:taxon-name>Pseudopoda robusta</tp:taxon-name></italic> sp. n.  resemble those of <italic><tp:taxon-name>Pseudopoda sinapophysis</tp:taxon-name></italic> Jäger &amp; Vedel, 2007 by the simple embolus conformation, but can be distinguished by the following combination of characters: embolus large and long, flagelliform (<xref ref-type="fig" rid="F10">Figs 52–53</xref>, <xref ref-type="fig" rid="F12">59–60</xref>); RTA massive in ventral view, with blunt tip (<xref ref-type="fig" rid="F10">Figs 53</xref>–<xref ref-type="fig" rid="F11">54</xref>, <xref ref-type="fig" rid="F12">60–61</xref>). Females of <italic><tp:taxon-name>Pseudopoda robusta</tp:taxon-name></italic> sp. n. resemble those of <italic><tp:taxon-name>Pseudopoda diversipunctata</tp:taxon-name></italic> group by: lateral lobes of epigyne touching each other only at posterior part; anterior edges of lateral lobes constrict, but can be distinguished from other species of thisgroup by: median field of epigyne wider than long, distinctly U-shaped (<xref ref-type="fig" rid="F11">Figs 57</xref>, <xref ref-type="fig" rid="F12">62</xref>); anterior margin of the LLs pointing anteriorly (<xref ref-type="fig" rid="F11">Figs 57</xref>, <xref ref-type="fig" rid="F12">62</xref>); internal duct system with visible lateral loops in dorsal view (<xref ref-type="fig" rid="F11">Figs 58</xref>, <xref ref-type="fig" rid="F12">63–64</xref>), the first winding wide, its length twice its width (<xref ref-type="fig" rid="F11">Figs 58</xref>, <xref ref-type="fig" rid="F12">63–64</xref>).</p><fig id="F10" position="float" orientation="portrait"><label>Figures 50–53.</label><caption><p><italic><tp:taxon-name>Pseudopoda robusta</tp:taxon-name></italic>  sp. n.,Male (SP–CQ–08–26): <bold>50–51</bold> Body (<bold>50</bold> dorsal <bold>51</bold> ventral) <bold>52–53</bold> Left palp (<bold>52</bold> prolateral <bold>53</bold> ventral). Abbreviations: E embolus; EP embolic projection; RTA retrolateral tibial apophysis; SD sperm duct; ST subtegulum; T tegulum. Scale bars: 1 mm (<bold>50–51</bold>); 0.5 mm (<bold>52–53</bold>).</p></caption><graphic xmlns:xlink="http://www.w3.org/1999/xlink" xlink:href="ZooKeys-361-037-g010.jpg" position="float" orientation="portrait" xlink:type="simple"/></fig><fig id="F11" position="float" orientation="portrait"><label>Figures 54–58.</label><caption><p><italic><tp:taxon-name>Pseudopoda robusta</tp:taxon-name></italic>  sp. n., <bold>54</bold> Left palp of male (retrolateral). <bold>55–58</bold> Female (SP–CQ–08–28): <bold>55–56</bold> Body (<bold>55</bold> dorsal <bold>56</bold> ventral) <bold>57–58</bold> Epigyne (<bold>57</bold> ventral <bold>58</bold> dorsal). Abbreviations: aEF margin of epigynal field; amLL anterior margin of lateral lobes; CD copulatory duct; FD fertilization duct; LL lateral lobes of epigyne; MF median field of epigyne; pmLL posterior margins of lateral lobes; PI posterior incisions; S spermathecae; Scale bars: 2 mm (<bold>55–56</bold>); 0.5 mm (<bold>54</bold>, <bold>57–58</bold>).</p></caption><graphic xmlns:xlink="http://www.w3.org/1999/xlink" xlink:href="ZooKeys-361-037-g011.jpg" position="float" orientation="portrait" xlink:type="simple"/></fig><fig id="F12" position="float" orientation="portrait"><label>Figures 59–65.</label><caption><p><italic><tp:taxon-name>Pseudopoda robusta</tp:taxon-name></italic>  sp. n., <bold>59–61</bold> Male (SP–CQ–08–26): Left palp (<bold>59</bold> prolateral <bold>60</bold> ventral <bold>61</bold> retrolateral) <bold>62–65</bold> Female (SP–CQ–08–28): <bold>62–64</bold> Epigyne (<bold>62</bold> ventral <bold>63</bold> dorsal <bold>64</bold> apical) <bold>65</bold> Schematic course of internal duct system, dorsa. Abbreviations: aEF anterior margin of epigynal field; amLL anterior margin of lateral lobes; C conductor; CD copulatory duct; E embolus; EP embolic projection; FD fertilization duct; LL lateral lobes of epigyne; MF median field of epigyne; pmLL posterior margins of lateral lobes; RTA retrolateral tibial apophysis; S spermathecae; SD sperm duct; ST subtegulum; T tegulum. Scale bars: 0.5 mm.</p></caption><graphic xmlns:xlink="http://www.w3.org/1999/xlink" xlink:href="ZooKeys-361-037-g012.jpg" position="float" orientation="portrait" xlink:type="simple"/></fig></tp:treatment-sec><tp:treatment-sec sec-type="Description"><title>Description.</title><p>Male. Holotype (SP–CQ–08–26): total length 6.90; prosoma 3.21 long, 3.02 wide; opisthosoma 3.73 long, 2.12 wide. Fovea long, longitudinal. Coloration: Dorsal shield of prosoma yellow, margin with reddish brown patches. Radial furrows and fovea reddish brown, fovea surrounded with reddish brown patch. Ocular area brown. Chelicerae, labium, gnathocoxae and sternum yellow. Sternum with dark spots and setae. Legs yellow, with dark dots randomly distributed, and especially on the setae and spine bases of coxa, femur, patella and tibia. Dorsal opisthosoma yellow, anterior part with many smallwhite patches, cardiac pattern yellowish brown, muscle impressions dark brown, followed by two longitudinal black patches and a black transverse bar, and with some dark brown patches laterally (<xref ref-type="fig" rid="F10">Fig. 50</xref>); venter yellow, with small black patches and a black patch before spinnerets (<xref ref-type="fig" rid="F10">Fig. 51</xref>). Both eye rows slightly recurved. Eye diameters and interdistances: AME 0.13, ALE 0.29, PME 0.18, PLE 0.26; AME–AME 0.10, AME–ALE 0.04, PME–PME 0.18, PME–PLE 0.29. MOA 0.62 long, anterior width 0.39, posterior width 0.57. Clypeus height 0.23. Chelicerae with three promarginal and four retromarginal teeth, with eleven denticles between them. Leg measurements: I 14.14 (5.01, 1.40, 3.22, 2.82, 1.69), II 15.07 (5.23, 1.43, 3.18, 2.86, 1.75), III 13.30 (4.73, 1.26, 2.89, 2.72, 1.70), IV 13.99 (4.98, 1.37, 3.22, 2.72, 1.70). Leg formula: 2143. Leg spination: palps 131, 101, 2121; femur I–III 323, IV 331; patella I–III 001, IV 000; tibia I 2026, II–IV 2126; metatarsus I–II 2024, III 2026, IV 3036. Male palp. Tegulum almost oval (<xref ref-type="fig" rid="F10">Figs 53</xref>, <xref ref-type="fig" rid="F12">60</xref>); embolus wide, flagelliform, arising from 9-o’clock-position on tegulum, its tip pointing retrolaterally (<xref ref-type="fig" rid="F10">Figs 52–53</xref>, <xref ref-type="fig" rid="F12">59–60</xref>); sperm duct inverted C-shaped, running along retrolateral margin of tegulum (<xref ref-type="fig" rid="F10">Figs 53</xref>, <xref ref-type="fig" rid="F12">60</xref>); RTA strong, rod-like, arising medially from tibia, with blunt tip (<xref ref-type="fig" rid="F10">Figs 53</xref>–<xref ref-type="fig" rid="F11">54</xref>, <xref ref-type="fig" rid="F12">60–61</xref>).</p><p>Females. Paratype (SP–CQ–08–28): total length 7.40; prosoma 3.61 long, 3.22 wide; opisthosoma 3.82 long, 2.72 wide. Color and markings of body lighter than in male (<xref ref-type="fig" rid="F11">Figs 55–56</xref>). Eye diameters and interdistances: AME 0.18, ALE 0.31, PME 0.23, PLE 0.30; AME–AME 0.16, AME–ALE 0.05, PME–PME 0.23, PME–PLE 0.34. MOA 0.68 long, anterior width 0.51, posterior width 0.73. Clypeus height 0.23. Leg measurements: I 12.08 (3.72, 1.23, 2.81, 3.09, 1.23), II 12.28 (3.76, 1.23, 2.98, 3.03, 1.28), III 11.53 (3.65, 1.21, 2.62, 2.85, 1.20), IV 11.85 (3.68, 1.23, 2.75, 2.99, 1.20). Leg formula: 2143. Leg spination: palps 131, 101, 2121, 2112; femur I–II 323, III 322, IV 331; patella I–III 001, IV 000; tibia I–II 2026, III–IV 2126; metatarsus I–II 2024, III 2026, IV 3036. Epigyne. Median field of epigyne distinctly U-shaped, anterior margin distinct, without longitudinal bands (<xref ref-type="fig" rid="F11">Figs 57</xref>, <xref ref-type="fig" rid="F12">62</xref>); width of LLs equal to length, touching each other only slightly, posterior margins of LLs with distinct posterior incisions (<xref ref-type="fig" rid="F11">Figs 57</xref>, <xref ref-type="fig" rid="F12">62</xref>); posterior end of first winding of internal duct system freely visible, spermathecae situated ventrally, space between fertilization duct and first winding smaller than width of first winding (<xref ref-type="fig" rid="F11">Figs 58</xref>, <xref ref-type="fig" rid="F12">63</xref>).</p></tp:treatment-sec><tp:treatment-sec sec-type="Variation"><title>Variation.</title><p>Male total body length from 6.90–6.96, and female from 7.32–7.40. Femur length of male: I from 5.01–5.04, II from 5.23–5.24, III from 4.73–4.75, IV from 4.98–4.99. Femur length of female: I from 3.70–3.72, II from 3.75–3.76, III from 3.64–3.65, IV from 3.66–3.768.</p></tp:treatment-sec><tp:treatment-sec sec-type="Distribution"><title>Distribution.</title><p>Jinyun Mountain, Chongqing Municipality, China, type locality.</p></tp:treatment-sec><tp:treatment-sec sec-type="Comments"><title>Comments.</title><p>Females of <italic><tp:taxon-name>Pseudopoda robusta</tp:taxon-name></italic> sp. n. could be included in the <italic><tp:taxon-name>Pseudopoda diversipunctata</tp:taxon-name></italic>-group by: lateral lobes of epigyne touching each other only at posterior part. On the other hand, males of <italic><tp:taxon-name>Pseudopoda robusta</tp:taxon-name></italic> have simple embolus conformation, which could be considered really different and not similar to any group.</p><fig id="F13" position="float" orientation="portrait"><label>Figure 66.</label><caption><p>Distribution patterns of the new species of the genus <italic><tp:taxon-name>Pseudopoda</tp:taxon-name></italic> in China. ○ <italic><tp:taxon-name>Pseudopoda acuminata</tp:taxon-name></italic>; ▲ <italic><tp:taxon-name>Pseudopoda emei</tp:taxon-name></italic>; ■ <italic><tp:taxon-name>Pseudopoda lacrimosa</tp:taxon-name></italic>; ● <italic><tp:taxon-name>Pseudopoda robusta</tp:taxon-name></italic>.</p></caption><graphic xmlns:xlink="http://www.w3.org/1999/xlink" xlink:href="ZooKeys-361-037-g013.jpg" position="float" orientation="portrait" xlink:type="simple"/></fig></tp:treatment-sec></tp:taxon-treatment>
